# Supplementary material for: Numerical simulation of temperature field of a new type of freezing device under seepage effect
Source: PLoS One. 2024 May 16;19(5):e0298003. doi: 10.1371/journal.pone.0298003 (PMC11098329; doi:10.1371/journal.pone.0298003)
Supplement: S1 File — (ZIP) [file pone.0298003.s001.zip]

Archive with 4 entries (3 files):
- supporting information/2.opju
- supporting information/3.opju
- supporting information/UNTITLED.opju
- supporting information/
